# Supplementary material for: High Rate Performance Supercapacitors Based on N, O Co-Doped Hierarchical Porous Carbon Foams Synthesized via Chemical Blowing and Dual Templates
Source: Molecules. 2023 Oct 9;28(19):6994. doi: 10.3390/molecules28196994 (PMC10574032; doi:10.3390/molecules28196994)
Supplement: Supplementary file 1 [file molecules-28-06994-s001.zip]

Archive with 1 entries (1 files):
- molecules-2578639-supplementary.pdf
